# Supplementary material for: Time-Dependent Diffusion MRI-Based Microstructural Mapping for Characterization of Cribriform and Intraductal Carcinoma Morphologies in Prostate Cancer: A Preliminary Study
Source: Cancers (Basel). 2026 Jun 25;18(13):2056. doi: 10.3390/cancers18132056 (PMC13359592; doi:10.3390/cancers18132056)
Supplement: Supplementary file 1 [file cancers-18-02056-s001.zip]

Archive with 1 entries (1 files):
- cancers-4357664-supplementary.pdf
